# Supplementary material for: Regional acidosis locally inhibits but remotely stimulates Ca2+ waves in ventricular myocytes
Source: Cardiovasc Res. 2017 Feb 21;113(8):984–95. doi: 10.1093/cvr/cvx033 (PMC5852542; doi:10.1093/cvr/cvx033)
Supplement: Supplementary Data [file cvx033_supp.zip]

Archive with 7 entries (7 files):
- 3- FINAL (Revised RVJ ) Supplement 270116.docx
- Figure S1.tif
- Figure S2.tif
- Figure S3.tif
- Figure S4.tif
- Figure S5.tif
- figure S6.tif
